# Supplementary material for: Sequence variants from whole genome sequencing a large group of Icelanders
Source: Sci Data. 2015 Mar 25;2:150011. doi: 10.1038/sdata.2015.11 (PMC4413226; doi:10.1038/sdata.2015.11)
Supplement: Supplementary file 1 [file sdata201511-isa1.zip]

Archive with 3 entries (3 files):
- i_Investigation.txt
- s_study_Gudbjartsson.txt
- a_assay_Gudbjartsson.txt
