# Supplementary material for: Sequence variants from whole genome sequencing a large group of Icelanders
Source: Sci Data. 2015 Mar 25;2:150011. doi: 10.1038/sdata.2015.11 (PMC4413226; doi:10.1038/sdata.2015.11)
Supplement: Supplementary file 1 [file sdata201511-isa1.zip › s_study_Gudbjartsson.txt]

Source Name	Characteristics[organism]	Term Source REF	Term Accession Number	Characteristics[organism part]	Term Source REF	Term Accession Number	Protocol REF	Protocol REF	Sample Name
deCODE_WGS	Homo sapiens	NCBITAXON	NCBITAXON:9609	whole blood	UBERON	UBERON:0000178	The Icelandic study population	The Icelandic Genealogy	SAMEG275610
